# Supplementary material for: Exploring Chemical Composition of the Aerial Parts of Vernoniastrum migeodii and Anti-Inflammatory Activity of the Compounds
Source: Plants (Basel). 2026 Jan 21;15(2):321. doi: 10.3390/plants15020321 (PMC12845201; doi:10.3390/plants15020321)
Supplement: Supplementary file 1 [file plants-15-00321-s001.zip]

Archive with 1 entries (1 files):
- plants-4048799-supplementary.pdf
